# Supplementary material for: G-quadruplexes folding mediates downregulation of PBX1 expression in melanoma
Source: Signal Transduct Target Ther. 2023 Jan 6;8:12. doi: 10.1038/s41392-022-01222-5 (PMC9816092; doi:10.1038/s41392-022-01222-5)
Supplement: Supplementary file 2 — Supplementary Table 3 [file 41392_2022_1222_MOESM2_ESM.xlsx]

## Sheet: Sheet1
Supplementary Table 3. Differentially expressed genes upon PBX1 overexpression.
Genes	PBX1-OE/NC
	P	log2 (Fold change)
PBX1	0.0256798	9.01214
RNA5-8S5	0.00229942	8.4291
CH507-513H4.4	0.0197486	7.19266
RP11-686G8.1	0.0015683	6.53426
RP11-936I5.1	0.0363987	6.43189
AC010970.2	0.00328805	6.33516
SMCR5	0.0140993	6.30935
ITPK1-AS1	0.0391929	6.00868
OR2I1P	0.00367814	5.71687
RP11-1023L17.2	0.00146847	5.491
AC017028.1	0.0318871	5.4828
RP11-197N18.7	0.0224638	5.46603
RAI1-AS1	0.0417319	5.26973
RP1-130L23.1	0.0321188	5.24278
CTC-503J8.4	0.00829152	5.21644
RP11-79M19.2	0.00660482	5.15994
CTD-2542L18.1	0.0291126	5.13343
GPER1	0.0329808	5.07803
MIR365B	0.00783215	5.01792
RP11-712L6.8	0.0234708	5.00802
RP11-10J21.5	0.0135493	4.99965
LRRC4	0.0212082	4.97746
RP11-118E18.1	0.00547215	4.97683
RP11-138A9.2	0.00592305	4.96537
RNU1-1	0.0102221	4.95477
COX6B2	0.0224762	4.88537
ATP6V0CP1	0.0015683	4.84197
RP11-331F4.4	0.0151987	4.83615
RP11-264L1.2	0.0322729	4.81198
LA16c-352F7.1	0.0126098	4.79045
SLC22A8	0.0436674	4.7399
SNORD3D	0.0212985	4.72042
FP325331.1	0.0481475	4.69031
GPR37L1	0.0325729	4.68138
RP11-362L22.1	0.0361678	4.662
RP11-160E2.6	0.0194039	4.65816
AC138517.6	0.0413232	4.65533
HIST1H1E	0.0335522	4.63586
RP11-282K24.3	0.0306665	4.5676
TREM1	0.00161551	4.55224
UBD	0.00438011	4.54062
MIR6087	0.00365483	4.54058
CTA-243E7.1	0.0411602	4.53963
RP11-196B3.1	0.0304488	4.46058
RN7SL674P	0.0245312	4.44031
MPRIP-AS1	0.0247769	4.40868
CYP4A22	0.0487587	4.40632
AC110781.3	0.0483421	4.37351
RP11-408I18.9	0.0166613	4.31852
RP11-688I9.2	0.00451484	4.27657
SNAP47-AS1	0.0233927	4.27019
RP11-274A11.4	0.0233927	4.27019
CTD-3253I12.1	9.91e-05	4.26031
AC005757.6	0.00226482	4.24162
RP11-391L3.3	3.66e-08	4.20803
NKPD1	0.00592305	4.20758
RP11-391L3.4	0.047657	4.20521
RP1-253P7.1	0.000825732	4.1989
RP11-197N18.8	0.019392	4.19329
RP11-956A19.1	0.0130397	4.18824
AIRN	0.0130397	4.18824
RP11-75C10.6	0.00316763	4.18585
MIR663AHG	0.00201033	4.12996
COL18A1-AS2	0.0158242	4.11657
GAPDHP51	0.0436612	4.11403
RP11-823P9.3	0.016123	4.11345
RP11-629O1.3	0.0054421	4.10273
RN7SL2	0.0099608	4.09727
EIF5AP3	0.00692408	4.0942
RP11-57H14.5	0.0348299	4.0934
MIR1207	0.0231299	4.07807
HIST1H2BM	0.0463228	4.07539
PRR26	0.0326182	4.04669
RASA3-IT1	0.0111404	4.03185
RP11-715J22.1	0.00166158	3.99588
ITPKB-IT1	0.00692408	3.99024
HNRNPA1P5	0.0327839	3.97393
DDX11L16	0.045292	3.97172
SEMA4A	0.0187604	3.96578
MIR3180-4	0.0255862	3.96177
RPL23AP32	0.040613	3.95807
RP11-405F3.5	0.0306665	3.958
KLF4P1	0.00448954	3.93373
GJA4	0.00202924	3.92867
GZMH	0.00788279	3.91517
AC140912.1	0.00328805	3.91322
RP11-264L1.1	0.0209256	3.89843
ZNRF3-IT1	0.046358	3.89741
AC012513.4	0.000374075	3.85534
RP11-401P9.7	0.00391603	3.8545
CTRB2	0.00458579	3.85295
RP5-1182A14.5	0.00458579	3.85295
RP11-178L8.5	0.0287132	3.84744
MUC12	0.0179531	3.84146
RP11-622C24.2	0.0104734	3.80434
MIR23A	0.0149646	3.80143
RP11-61F12.1	0.0138715	3.79359
RP11-631M6.3	0.00138254	3.78115
IL17C	0.0491518	3.78034
RP11-28G8.1	0.0456364	3.77016
AL049794.1	0.0222905	3.7696
RP11-1167A19.6	0.0442017	3.76944
RN7SL1	0.0100347	3.75609
CXCL8	0.000166327	3.73842
CSF3R	0.000368288	3.71834
TAS1R3	0.0210086	3.67308
POM121L6P	0.0306665	3.63106
RP11-98J23.1	0.000912297	3.61773
RP11-514P8.2	0.0312466	3.61328
CDC42EP3P1	0.00935883	3.60059
MARK2P8	0.00310822	3.60026
RP11-461A8.5	0.00829152	3.59457
PLAC4	0.00607021	3.59328
RP11-713M15.1	0.00617118	3.58366
AATBC	0.0406012	3.57075
RP5-1115A15.2	0.00578359	3.55003
OR8B9P	0.00564345	3.53502
RP5-881P19.7	0.0198939	3.53341
KIRREL3-AS2	0.00569171	3.53338
RP11-89G4.1	0.0179531	3.50147
CTA-339C12.1	0.0179531	3.50147
TERC	0.00430953	3.4879
Telomerase-vert	0.00430953	3.4879
FAM53B-AS1	0.0428504	3.47193
RP11-36N20.1	0.0470182	3.46876
IFITM9P	0.013603	3.45834
MIR4725	0.0122869	3.43837
RP11-63P12.7	0.0469713	3.38905
RP4-784A16.4	0.0179531	3.38477
NDUFA9P1	0.00613123	3.36681
CD248	0.00557809	3.35327
KLK1	0.00557809	3.35327
HIST1H1A	0.00557809	3.35327
KCNIP4-IT1	0.0483614	3.34108
RP11-93B14.9	0.0280036	3.3301
MIR194-2HG	0.00358726	3.32608
RP11-474I11.7	0.00358726	3.32608
KIRREL-IT1	0.00715846	3.31341
AC005522.7	0.019985	3.31261
RP11-264L1.4	0.0306665	3.31215
MIR4435-2	0.0306665	3.31215
IL32	0.0240714	3.31124
ESM1	0.023015	3.30809
CXCL2	0.0142041	3.30345
CTD-2373H9.3	0.0366341	3.29848
IL6	0.018665	3.29525
MAMDC4	0.00102535	3.26125
RN7SL4P	0.0195544	3.25819
DNAJB5-AS1	0.0403359	3.25643
SEZ6	0.0329595	3.23448
CTD-2553L13.5	0.0129357	3.2279
RP11-440E5.1	0.0272516	3.2253
MIR3648-2	9.21e-05	3.21992
RP11-336K24.12	0.00166158	3.21781
MYBPH	0.0299276	3.21479
CD5	0.0179531	3.20655
INSRR	0.0166174	3.19529
RP11-8L18.2	0.0433658	3.18857
RP11-478C1.7	0.0297044	3.18709
MEI1	0.0436674	3.18585
RPL32P34	0.0436674	3.18585
RP11-21I4.2	0.0436674	3.18585
CTD-2228K2.2	0.0314168	3.18342
AC006116.20	0.0251104	3.16807
MIR3680-2	0.041357	3.16044
ACPT	0.0233867	3.14345
MMP23B	0.0319717	3.14055
RP11-341G5.2	0.0319717	3.14055
C19orf35	0.0202447	3.13999
Metazoa_SRP	0.0148056	3.13961
AL450226.2	0.0309424	3.12469
AC023469.2	0.0309424	3.12469
RPS20P10	0.0314914	3.09054
RP11-397E7.1	0.0314914	3.09054
RP11-555J4.4	0.0314914	3.09054
RP5-1142A6.8	0.0109157	3.0869
FDCSP	0.0130289	3.07741
CTD-3137H5.5	0.0326182	3.07138
CTD-3137H5.4	0.0326182	3.07138
RP11-10K17.3	0.0313372	3.0626
RP11-274A11.5	0.0313372	3.0626
AC016683.5	0.0313372	3.0626
RPS26P28	0.0313372	3.0626
IGKV4-1	0.0262206	3.04772
RPSAP17	0.0262206	3.04772
RPS4XP7	0.0262206	3.04772
RP11-463D19.1	0.0262206	3.04772
RP11-19G24.2	0.0264132	3.0452
RP6-109B7.4	0.0264132	3.0452
RP11-379B18.6	0.0264132	3.0452
SETP11	0.0264132	3.0452
FGR	0.00260831	3.04482
RP11-373D23.2	0.0246664	3.02433
MUC6	0.00120349	3.01902
AC006947.1	0.0256459	3.01363
TULP2	0.025645	3.01241
RP11-551L14.7	0.0151172	3.00001
TMEM75	0.0257733	2.97765
PLEKHG6	0.049134	2.97443
MIR3194	0.0281061	2.95867
RP11-715J22.2	0.0264132	2.95862
WFIKKN1	0.0140347	2.93725
RXFP4	0.0152657	2.93485
RP11-1006G14.5	0.0201042	2.9328
RP11-331F4.5	0.00607021	2.89766
C1orf132	0.0186241	2.89541
ST8SIA2	0.0155948	2.89156
RP11-66H6.3	0.0155948	2.89156
AC144450.2	0.0155948	2.89156
RP11-69J7.1	0.0155948	2.89156
EEF1A1P1	0.0155948	2.89156
OR14A2	0.0155948	2.89033
RP11-685G9.4	0.0155948	2.89033
RPS7P8	0.0155948	2.89033
PCA3	0.0155948	2.89033
RP11-982M15.5	0.026505	2.88899
OR6L1P	0.0272353	2.88862
C3	0.000620528	2.88404
HIST3H3	0.015884	2.8799
OR5P4P	0.015884	2.8799
RP11-572F4.1	0.015884	2.8799
SNORD105B	0.015884	2.8799
PGAM1P6	0.015884	2.8799
AC130709.1	0.015884	2.8799
AC005077.14	0.015884	2.8799
CDHR5	0.00469435	2.87951
DDX11L1	0.0432747	2.83571
RN7SL5P	0.00801136	2.82781
RP11-346J10.2	0.00783215	2.81115
HBQ1	0.00783215	2.81059
KCNQ1OT1_3	0.0326182	2.79383
RP11-235E17.4	0.0326182	2.79383
RP11-222A5.1	0.0481475	2.78843
RP11-399K21.12	0.0481475	2.78843
GRK6P1	0.0481475	2.78843
CTC-232P5.3	0.0481475	2.78843
MTHFD2P7	0.0481475	2.78843
HMGN2P27	0.0481475	2.78843
RP11-152C15.1	0.0481475	2.78843
C8orf17	0.0481475	2.78843
MIR4689	0.0129941	2.76291
MIR3687-1	0.0129941	2.76291
RP11-44M6.3	0.0129941	2.76291
CD79A	0.0411602	2.76098
ASPN	0.0411602	2.76098
EEF1B2P4	0.0411602	2.76098
CXCR3	0.0130514	2.75665
SRMP2	0.0130397	2.7561
AC073957.15	0.0130397	2.7561
CHRNG	0.00584754	2.74157
RP11-617F23.2	0.0386928	2.73737
RP11-775J23.2	0.0386928	2.73737
RP11-216N14.5	0.0100347	2.73698
RP11-121A14.3	0.0218286	2.7191
PYGM	0.0206605	2.70491
RP11-40C6.2	0.020147	2.70471
CTD-2047H16.2	9.98e-05	2.70331
ANGPTL4	0.0169794	2.65901
RP11-863P13.5	0.0151987	2.65795
TSHR	0.0151987	2.65717
RP11-182N22.9	0.0148017	2.63212
RNF223	0.0182828	2.60723
CAMK1G	0.0182828	2.60723
TMEM150B	0.0182828	2.60723
RP11-135J2.3	0.0182828	2.60723
RP11-144I2.1	0.0182828	2.60723
RBBP4P5	0.0182828	2.60723
ZFP64P1	0.0182828	2.60723
CAP2P1	0.0182828	2.60723
RP11-661D19.3	0.0182828	2.60723
RP11-327J17.9	0.0182828	2.60723
PHBP21	0.0182828	2.60723
KRT18P55	0.0182828	2.60723
LSM3P3	0.0182828	2.60723
AC009955.8	0.0182828	2.60723
CTB-47B11.1	0.0182828	2.60723
GPR151	0.0182828	2.60367
RP11-66D17.3	0.0182828	2.60367
RP11-293B7.1	0.0182828	2.60367
RP11-211G23.1	0.0182828	2.60367
RP11-141M1.1	0.0182828	2.60367
METTL21AP1	0.0182828	2.60367
RP13-131K19.7	0.0182828	2.60367
LINC00116	0.0182828	2.60288
P2RY14	0.0182828	2.60288
RP11-5L12.1	0.0182828	2.60288
RP11-83B20.2	0.0182828	2.60288
LINC00412	0.0182828	2.60288
RP11-507J18.5	0.0182828	2.60288
MIR1276	0.0182828	2.60288
OR10B1P	0.0182828	2.60288
EIF4EP1	0.0182828	2.60288
NBPF22P	0.0182828	2.60288
RNU2-61P	0.0182828	2.60288
CTC-137K3.1	0.0182828	2.60288
CYP2T1P	0.0398979	2.60282
HIST2H3C	0.0286249	2.59457
HIST2H3A	0.0190465	2.57869
RP11-352D3.2	0.0295151	2.56991
FSCN2	0.0329808	2.5535
RP11-83B20.3	0.0446481	2.54611
NUTM2G	0.0122529	2.54014
RP11-117N2.2	0.00433153	2.53042
YRDCP1	0.00433153	2.53042
HIST1H2AH	0.0363987	2.50806
RP11-75C10.9	0.000691826	2.50573
RP11-75C10.7	0.00245997	2.50569
RP5-1057I20.6	0.0256459	2.49018
SHISA8	0.00592592	2.47642
RP11-665C16.1	0.00592592	2.47642
RP11-650J17.1	0.00592592	2.47642
FAM167A-AS1	0.00592592	2.47642
RP13-554M15.7	0.000193573	2.46299
CTD-2269E23.2	0.0343808	2.45936
PLPPR3	0.0414266	2.44332
PLCH2	0.0162035	2.4429
CTD-2561B21.5	0.0315616	2.43569
ATP1B4	0.00928399	2.40252
BTBD18	0.0214796	2.39264
DERL3	0.0326182	2.38312
NTN3	0.0165326	2.37962
PTK6	0.01582	2.36796
AC017002.1	0.0151987	2.36458
CRHR2	0.0283289	2.33809
OR6L2P	0.00592592	2.33772
C9orf131	0.0221935	2.33593
MIXL1	1.99e-08	2.32193
OR11L1	1.99e-08	2.32193
NMRK2	1.99e-08	2.32193
KLK10	1.99e-08	2.32193
ACOXL	1.99e-08	2.32193
AC131097.4	1.99e-08	2.32193
C4orf22	1.99e-08	2.32193
SHH	1.99e-08	2.32193
IL33	1.99e-08	2.32193
TEX13C	1.99e-08	2.32193
RP1-224A6.9	1.99e-08	2.32193
RP11-345I18.1	1.99e-08	2.32193
RNU6-15P	1.99e-08	2.32193
OOSP1	1.99e-08	2.32193
RP11-286N22.16	1.99e-08	2.32193
CTD-2523D13.1	1.99e-08	2.32193
RP11-781A6.1	1.99e-08	2.32193
COX5AP2	1.99e-08	2.32193
MTND5P31	1.99e-08	2.32193
RP11-453O5.1	1.99e-08	2.32193
RN7SKP48	1.99e-08	2.32193
RP11-506H20.2	1.99e-08	2.32193
RNU6-620P	1.99e-08	2.32193
RP11-798K23.1	1.99e-08	2.32193
RP3-510O8.3	1.99e-08	2.32193
AC091729.8	1.99e-08	2.32193
DYNLL1P7	1.99e-08	2.32193
DOCK4-AS1	1.99e-08	2.32193
RNU6-1010P	1.99e-08	2.32193
RP11-941H19.2	1.99e-08	2.32193
RP11-570L14.1	1.99e-08	2.32193
RP11-123K19.2	1.99e-08	2.32193
RN7SL328P	1.99e-08	2.32193
BIRC3	0.00255563	2.32136
GALR2	0.0380831	2.31303
SH2D2A	0.0157131	2.31043
TNFRSF6B	0.00635731	2.30843
CXCL17	0.0205464	2.30694
AC129778.2	0.0125538	2.29999
RP11-21A7A.4	0.0155948	2.28661
FERMT3	0.0278473	2.25264
MIR29A	0.0315616	2.24898
NAT16	0.00483145	2.22429
STARD13-IT1	0.0279517	2.2138
CTC-277H1.6	0.0157131	2.21126
B3GNT8	0.0371052	2.19491
AC092171.2	0.0295346	2.19287
IRF7	0.00263863	2.16055
CSNK1G2-AS1	0.0478243	2.15312
SCARNA17	0.0155948	2.14291
CD180	0.0341479	2.12602
SNHG22	0.0303767	2.12046
PRPH	0.0175413	2.11564
RP11-17G12.3	0.0195305	2.1082
RP11-715J22.6	0.0325372	2.10655
HMOX1	0.00279429	2.10235
VASN	0.0416091	2.10053
RP11-803D5.1	0.0297579	2.0853
SNORA38	0.0382471	2.0846
RP11-410N8.3	0.0382471	2.0846
RP11-49O14.2	0.0382471	2.0846
RP11-414H17.5	0.0382911	2.08407
CTD-3088G3.6	0.0382911	2.08407
ARHGAP26-AS1	0.0382911	2.08407
CCDC154	0.00377519	2.07767
SYNE4	0.0474222	2.07438
LRRC29	0.0269231	2.07397
MSLNL	0.0189806	2.07154
TNFRSF9	0.0192625	2.04915
RP5-1087E8.2	0.0297116	2.0441
RP11-473M20.5	0.040861	2.04054
CTD-2026K11.6	0.00328805	2.03327
SLC5A5	0.0325372	2.03031
BHMG1	0.0325372	2.03031
RP11-248M19.1	0.0325372	2.03031
MIR5739	0.0325372	2.03031
HMBOX1-IT1	0.0325372	2.03031
RP11-395N21.2	0.0325372	2.03031
CETP	0.0325372	2.02978
RP11-648O15.2	0.0325372	2.02978
RP11-579D7.8	0.0325372	2.02978
RP11-30L3.2	0.0325372	2.02978
RP11-549K20.1	0.0325372	2.02978
ALOX12P2	0.0297579	2.01758
CALHM1	0.0181914	1.99596
PTX3	0.00417025	1.97712
BICDL2	0.0460459	1.97509
RP11-83B20.1	0.0430679	1.96607
CEBPD	0.00659272	1.95783
AP000266.7	0.00802426	1.95556
RP11-467L13.5	0.0432272	1.94962
SLC23A1	0.00865276	1.94503
IQCA1L	0.0294487	1.94391
SLC22A20	0.00380979	1.94295
NEAT1	0.00161551	1.89696
MIRLET7BHG	0.00734396	1.89666
EEF1A1P3	0.0397998	1.88762
AC078852.1	0.0481475	1.88581
LCN2	0.0229463	1.88006
MEGF11	0.0278473	1.87806
SPDYE6	0.00829152	1.87176
AC007050.17	0.0335953	1.8679
C22orf34	0.0299276	1.8626
TPPP	0.0162035	1.85626
TAC4	0.0147144	1.85278
RP11-381O7.3	0.0287132	1.84424
MTUS2	0.0126899	1.83758
RASGRP4	0.0192767	1.83709
TMSB10P1	0.0389868	1.83436
RP11-102M11.1	0.0261427	1.83028
CRIP1	0.0416816	1.8245
SPDYE5	0.0100347	1.819
IGFBP3	0.000335569	1.8073
KCNQ1OT1	0.00512901	1.79889
SPDYE2	0.00573184	1.78616
SPDYE9P	0.0182828	1.77582
NACA2	0.00268804	1.76999
CACNA1A	0.0138715	1.76955
CTD-2228K2.7	0.0182823	1.76827
MIR941-4	0.0333396	1.76732
RP11-423G4.10	0.0442881	1.76389
KRTAP13-2	0.0137911	1.76076
RP11-1334A24.5	0.0099606	1.75593
RP11-727F15.14	0.0443471	1.75352
GHRLOS	0.00620565	1.74996
KIRREL3	0.000474394	1.74336
RTN4RL2	0.0333426	1.74083
MIR499A	0.0454129	1.73751
IGFN1	0.00377519	1.73335
NUTM2A	0.00648191	1.73048
SPRN	0.00593851	1.73023
AC008440.10	0.0158875	1.72764
TPPP3	0.00381515	1.72619
PERM1	0.0169794	1.72474
ADAMTSL4-AS1	0.049134	1.70865
RPL36AP26	0.0494529	1.69808
RP11-401L13.4	0.0188894	1.69619
KRT18P5	0.0413609	1.68887
STAB2	0.0415616	1.68265
SPDYE2B	0.00380039	1.68254
GNG13	0.0406735	1.67852
SPDYE1	0.0057395	1.67834
EMX1	0.00616461	1.67579
HIST2H2BE	0.0200167	1.65639
KLHL35	0.0380547	1.64206
LUCAT1	0.00312898	1.64159
MTRNR2L12	0.0363977	1.63682
RP13-258O15.1	0.048219	1.63625
INHBA	0.00337853	1.6354
AC012066.1	0.0212985	1.62801
RPS10P3	0.0394251	1.62783
RP5-1063M23.3	0.0218477	1.62499
AC016831.7	0.0444746	1.62254
TRIM17	0.0181914	1.6169
IL24	0.000474394	1.61211
CYP2W1	0.0198939	1.61157
HNRNPA1P14	0.0182558	1.60953
SLC9A3	0.0190465	1.60786
RP11-83J16.1	0.00861746	1.60378
DUOX1	0.0135087	1.60246
NUTM2B	0.0123807	1.59942
AC004951.6	0.000614617	1.59842
ZNF460	0.0303306	1.58515
HMGB1P21	0.0436674	1.58394
LHFPL4	0.0439323	1.57852
RPL7P1	0.0178282	1.5552
NUPR1	0.00146847	1.55335
GABBR1	0.00380039	1.55182
MYPN	0.013521	1.55041
WDR66	0.0234197	1.55002
SULT1A2	0.00940921	1.54704
ESRP2	0.0214834	1.54468
DGAT1	0.00193661	1.53527
NDUFA4L2	0.00597161	1.5345
CDV3P1	0.00703544	1.52576
NEAT1_2	0.00377519	1.52421
EEF1A1P13	0.0210294	1.52409
KCTD19	0.0232772	1.51495
RP11-264B14.2	0.0230446	1.51104
SLFNL1	0.0175846	1.50355
SLC7A5P2	0.00143053	1.50217
CXCL1	0.00296097	1.49011
ALK	0.0481475	1.48844
RPL13AP25	0.0363977	1.48811
CCDC120	0.0210016	1.48787
ANKRD36C	0.0013783	1.4862
RP11-213H15.4	0.0428408	1.48577
ZFHX2	0.0156499	1.48461
YPEL4	0.00234232	1.48321
RPS4XP17	0.0444307	1.48153
CCL2	0.000436902	1.47904
RPL23AP74	0.0216615	1.47726
CTD-2349P21.6	0.0205464	1.47567
ZBTB32	0.025645	1.46403
RP13-492C18.2	0.0135493	1.46342
PPL	0.0224598	1.45555
SLC39A5	0.0297579	1.45268
FOSB	0.00448954	1.45219
CAPN12	0.00391603	1.44989
AC002480.3	0.0212702	1.44435
RP11-697N18.3	0.0134597	1.44365
RP11-733O18.1	0.0388043	1.44025
MTUS2-AS1	0.0181914	1.43321
SOCS3	0.00310908	1.43223
CH507-42P11.6	0.0309424	1.41829
FAM167A	0.0138446	1.41551
AP002954.3	0.0126098	1.41462
RP11-313P13.5	0.0444029	1.41375
CFB	0.00236013	1.40957
RP11-893F2.18	0.0388043	1.40849
TPGS1	0.0100913	1.40795
AC009245.3	0.018615	1.40711
S1PR1	0.0362789	1.40423
TMEM266	0.00592305	1.39275
RP11-26H16.1	0.0489348	1.39039
CTD-2589H19.6	0.038038	1.38919
SPDYE17	0.0392595	1.38216
ADAMTSL4	0.0165535	1.37918
PP7080	0.0149646	1.37788
H3F3C	0.00869994	1.37294
EEF1A1P7	0.00380039	1.36578
SLC35G6	0.0460459	1.36374
PLEKHG4B	0.0247311	1.36322
SYN1	0.0151036	1.35839
GAPDHP63	0.0306665	1.3496
RERE	0.00146847	1.34953
CACFD1	0.0091835	1.34877
CHRNB2	0.0240961	1.34754
SH3PXD2A-AS1	0.0201687	1.34608
GHRL	0.015884	1.34481
RELB	0.00813454	1.34298
PIP5KL1	0.00613123	1.34293
NEAT1_3	0.0054421	1.33266
BCAN	0.0219515	1.33116
NPM1P12	0.0408415	1.3211
RP11-57A19.4	0.0329808	1.31538
ADM2	0.018615	1.30476
CTD-2349P21.5	0.0135087	1.30379
SIK1	0.0192333	1.30307
AMH	0.00377519	1.30284
MIR24-2	0.0211813	1.3023
KRT7	0.00928064	1.29857
EEF1A1P29	0.0150478	1.29682
CATSPERD	0.0371408	1.29523
RP5-1142A6.2	0.00851561	1.2905
GNB1L	0.0265619	1.2874
GLYCTK-AS1	0.0142041	1.2862
ACAP1	0.040871	1.28497
RP11-586D5.3	0.0306261	1.27503
EPS8L1	0.0197486	1.27269
NEAT1_1	0.0045912	1.27123
MST1	0.0197486	1.2642
POTEF	0.00609893	1.26302
ATF3	0.000484806	1.25988
CTD-3247F14.2	0.00770814	1.25938
GOLGA6B	0.0234354	1.25742
ADAP1	0.0326251	1.25678
OR7E101P	0.0114557	1.25078
KRT18P4	0.033605	1.25026
BRSK2	0.03054	1.24888
TNFAIP3	0.00783215	1.24285
RP11-127I20.8	0.048219	1.24193
GLTSCR1	0.0233867	1.24037
RP11-188C12.2	0.0181914	1.23894
KMT2D	0.000950145	1.2372
RPS3AP44	0.0409486	1.23562
MBD6	0.00472798	1.23518
LIPE	0.0147618	1.22665
PLEKHN1	0.00814371	1.22475
RPS15P5	0.0169186	1.22186
ATP4A	0.0205464	1.21878
ODF3B	0.0464062	1.21282
NNMT	3.31e-05	1.21005
BARX1-AS1	0.0418107	1.2094
ISG20	0.00367178	1.20439
CDC20B	0.0405354	1.2011
REC8	0.0198721	1.19703
SMG1P3	0.00337184	1.19652
NEURL1	0.0319717	1.19373
ERI3-IT1	0.0216648	1.19122
GFRA3	0.0380547	1.18755
GPRASP1	0.0182828	1.18463
GPR179	0.0298108	1.1834
GOLGA6A	0.0240927	1.17609
RPL5P17	0.034894	1.1678
AC087491.2	0.0386464	1.16598
FAM166B	0.0465935	1.16226
SPDYE16	0.0232496	1.15956
JUNB	0.00502555	1.15944
LINC-PINT	0.00650858	1.15676
RP1-292B18.1	0.0458204	1.15649
RP3-416H24.1	0.0190682	1.15472
PTPN23	0.000979862	1.1431
GRK6	0.00146847	1.13983
TM4SF1	0.0174072	1.13964
SOD2	0.0042276	1.12839
MYH3	0.00177484	1.12784
RP11-661A12.9	0.00617118	1.11948
ANO7	0.0388043	1.11716
PTGS2	0.0255862	1.11699
CTD-2537I9.13	0.0223376	1.11084
SSUH2	0.00951308	1.11053
LCA10	0.0339467	1.10595
RPL3P7	0.0371344	1.09585
NOTCH3	0.00360497	1.09541
SPATA31C2	0.00255563	1.092
RP11-90E9.1	0.0291237	1.0893
CLCF1	0.00989227	1.08843
AMZ1	0.0176319	1.08122
SLC16A3	0.0244221	1.078
TPCN2	0.000451139	1.07143
POTEE	0.0302773	1.0673
RPS13P2	0.0306571	1.05857
ZSWIM4	0.011342	1.05755
RP11-554I8.2	0.0229013	1.05375
CARNS1	0.0132227	1.04972
WTIP	0.0169831	1.04893
KIAA1614	0.00592592	1.04504
SCG5	0.0322729	1.04148
RP11-1023L17.1	0.0122529	1.04088
GDA	0.0201423	1.04083
STKLD1	0.0215374	1.03876
EPHX3	0.00365483	1.0369
BBC3	0.0182828	1.03641
C11orf68	0.0024938	1.02788
EGR1	0.0217643	1.02748
RP11-371A22.1	0.0211813	1.02734
RP11-98J23.2	0.0485177	1.02339
RP3-461P17.10	0.0150213	1.02318
RP11-553N16.1	0.0264132	1.02219
GAPDHP1	0.0488133	1.02116
XXbac-BPG116M5.17	0.0478243	1.02066
HNRNPA1P43	0.0483934	1.01516
ATF4P4	0.0384863	1.01366
DDIT3	0.00660482	1.0129
YWHAZP4	0.0359142	1.00896
PLEKHS1	0.0165699	1.00628
PRSS53	0.0395839	1.00599
MX1	0.0182828	1.00543
OAS1	0.0190682	1.00172
NID1	0.00138254	-1.00061
P2RY1	0.0129941	-1.00093
RP11-293I14.2	0.0133524	-1.00144
MALT1	0.0191593	-1.00283
TMEM144	0.0142041	-1.00365
MAN1A1	0.0158748	-1.00819
PRICKLE1	0.0224103	-1.01167
LINC00648	0.0458604	-1.01752
CENPIP1	0.0269835	-1.01789
PLSCR4	0.0262072	-1.01931
COL4A1	0.00206806	-1.01993
SLC9A7	0.0493408	-1.02077
ENC1	0.00473876	-1.02085
RP11-10K16.1	0.015451	-1.02352
PLCL1	0.0326196	-1.02708
LINC00652	0.0417319	-1.02992
FKBP9P1	0.026747	-1.03225
MAP2K6	0.0201804	-1.03597
CETN4P	0.0401718	-1.03766
MOXD1	0.0243799	-1.03947
FBXO43	0.0188638	-1.04049
RP11-454P7.3	0.0401001	-1.04449
TMEM108	0.0312328	-1.04674
SLC24A3	0.048219	-1.05
DTWD2	0.0074475	-1.0576
CNTN1	0.0228184	-1.07077
TSTD3	0.0258063	-1.07564
CDON	0.0169794	-1.07981
AC013264.1	0.0468595	-1.07994
LONRF2	0.00253268	-1.08009
AL121578.2	0.0218386	-1.08419
PTGFRN	0.0132731	-1.08788
MID2	0.048068	-1.08819
COLGALT2	0.0182828	-1.09252
ADAM23	0.0037522	-1.09727
SIRPA	0.00202924	-1.1023
COL4A2-AS1	0.0346416	-1.10319
ANKRD44	0.0481475	-1.10657
SLITRK4	0.0229416	-1.10765
AC005754.7	0.0414993	-1.11119
TRPM6	0.0401161	-1.11349
SULF2	0.0182828	-1.12343
MTTP	0.014982	-1.12897
CD200	0.000374075	-1.13187
NES	0.00124798	-1.13207
RORB	0.0309424	-1.1411
CTD-2291D10.4	0.0341479	-1.14206
RP11-96C23.14	0.0348033	-1.14565
RP11-247L20.4	0.0228286	-1.1527
AC084809.2	0.048199	-1.15648
LL21NC02-1C16.2	0.0377701	-1.15737
BCHE	0.0425901	-1.16106
DNAH9	0.0276535	-1.17043
PGAP1	0.0239072	-1.18249
CACNA2D1	0.0182828	-1.18473
RP11-323N12.5	0.0151532	-1.19061
CADM3-AS1	0.0321188	-1.20383
PLCL2-AS1	0.0142041	-1.20626
TRIM9	0.00856722	-1.20848
CADM3	0.0316359	-1.21483
DNAH6	0.00999212	-1.23245
COL5A1	2.26e-05	-1.23544
ANKRD34A	0.0435593	-1.24679
THSD4	0.00207651	-1.2472
EYA1	0.0210294	-1.25326
R3HDML	0.0480866	-1.25674
RGS9BP	0.0407577	-1.26106
SEZ6L2	0.00592305	-1.26163
CLDN2	0.0233867	-1.2619
FREM2	0.00573184	-1.26897
ANK1	0.045292	-1.27075
OR5AO1P	0.015451	-1.28053
CTD-3195I5.3	0.0365432	-1.28095
QPRT	0.03918	-1.28502
NF1P10	0.0306964	-1.28738
RP1-140K8.5	0.00296097	-1.28914
CTD-2384A14.1	0.0369967	-1.2971
INPP5D	0.0447253	-1.30169
EPHB3	0.0259919	-1.30685
KIAA1462	0.048299	-1.30742
ATP8A1	0.0485304	-1.31004
AC093787.1	0.045292	-1.32313
UBQLN4P1	0.0206821	-1.34185
FABP7	0.00234232	-1.34427
MIR1199	0.00295267	-1.34473
ENPP2	0.0165535	-1.34854
TNC	0.00588753	-1.35777
ITGA10	0.00607021	-1.39375
PGAM1P7	0.0205913	-1.39425
PCDH7	0.00607021	-1.39635
PDCD4-AS1	0.0306938	-1.40304
RP13-497K6.1	0.0197486	-1.40842
SLC24A2	0.0397998	-1.41164
PRRX1	0.0118827	-1.41211
MMP15	0.00676122	-1.41713
ERVMER34-1	0.0481475	-1.42276
KB-1608C10.2	0.0203802	-1.42794
NPTXR	0.032063	-1.43379
CTC-564N23.2	0.00772568	-1.4476
BGN	0.0299748	-1.44784
RDH16	0.0352211	-1.45151
AC092597.3	0.029203	-1.46062
CAPN6	0.0224044	-1.46076
CDH6	0.0129941	-1.46347
RP11-486M23.1	0.0494568	-1.46675
INSC	0.0265619	-1.47074
COL5A3	0.000761592	-1.47533
RN7SKP275	0.0253455	-1.48192
KCNA2	0.0126305	-1.48193
TNFAIP6	0.0333802	-1.49192
RP11-45A17.3	0.0494911	-1.50158
FOXD4L4	0.0415604	-1.50408
EPHA3	0.0223846	-1.51796
ZNF729	0.0367802	-1.51799
CTA-250D10.19	0.0222882	-1.52225
OLFML2A	0.00360334	-1.54926
CX3CL1	0.0196205	-1.54928
ITIH6	0.0299276	-1.54947
RP11-77E14.2	0.0468504	-1.58178
AC079807.4	0.0442274	-1.60457
ADGRL3	0.0204461	-1.62237
CTD-2553C6.1	0.0372794	-1.64052
LMO7DN	0.0380547	-1.69163
MIR101-1	0.0347604	-1.69262
CH17-248H7.2	0.0347604	-1.69262
CTD-3194G12.2	0.0347604	-1.69262
RNA5SP108	0.0347604	-1.69262
RP11-816J6.3	0.036151	-1.69897
GPC4	0.00573184	-1.72325
TMC8	0.0398501	-1.73234
MIR1302-11	0.0461709	-1.733
RP11-555K2.1	0.0461709	-1.733
RP3-523C21.3	0.0461709	-1.733
SNORD51	0.0468217	-1.74284
CTD-2562J17.7	0.0118827	-1.74885
PKHD1	0.0249882	-1.7777
TGIF2P1	0.0375129	-1.89824
ZNF843	0.0123807	-1.90307
DUSP19	0.00992551	-1.92591
HSPA7	0.0401718	-1.93345
ZNF970P	0.0403941	-1.93958
GPRIN3	0.0435884	-1.94052
DUSP27	0.0339186	-1.9413
RP11-817I4.2	0.0445822	-1.94518
NHS	0.0122302	-1.94813
RP11-218E20.3	0.0163994	-1.97681
PDE7B	0.0284541	-1.98272
RP11-1129I3.1	0.0306665	-1.98629
AC116035.1	0.0306665	-1.98629
RP11-640L9.1	0.0306665	-1.98629
RP3-336K20__B.2	0.0306665	-1.98629
RP11-140A10.3	0.0306665	-1.98727
SRRM1P2	0.0306665	-1.98727
RN7SL333P	0.0077759	-2.00208
ZAR1	0.0335953	-2.02665
NPM2	0.0335953	-2.02665
SPANXN1	0.0335953	-2.02665
RBM22P2	0.0335953	-2.02665
RP11-708J19.3	0.0335953	-2.02665
RP11-372E1.4	0.0335953	-2.02665
RP11-103J17.1	0.0335953	-2.02665
AC010731.4	0.0335522	-2.02763
RP11-15F12.6	0.0335522	-2.02763
RP11-484O2.1	0.0335522	-2.02763
BOLA3P4	0.0335522	-2.02763
RP11-342D14.1	0.0335522	-2.02763
RP11-152K4.2	0.0168233	-2.05218
MIR6841	0.0187045	-2.14789
RP11-400N13.3	0.0338265	-2.17353
RP11-44I10.3	0.00255563	-2.19399
RP11-701H24.7	0.0174072	-2.22294
PGAM1P5	0.000148546	-2.28204
RP11-352B15.2	0.000148546	-2.28204
RP11-460M2.1	0.000148546	-2.28204
LINC01597	0.0278473	-2.28717
AC131263.1	0.0279114	-2.30572
VCAN	0.00889105	-2.31841
NCMAP	1.99e-08	-2.32193
FAM163A	1.99e-08	-2.32193
CCND2	1.99e-08	-2.32193
RP11-81A22.5	1.99e-08	-2.32193
HHATL	1.99e-08	-2.32193
RHO	1.99e-08	-2.32193
ODAM	1.99e-08	-2.32193
RASSF6	1.99e-08	-2.32193
DDX43	1.99e-08	-2.32193
ADAMTSL2	1.99e-08	-2.32193
RP4-657D16.6	1.99e-08	-2.32193
RP5-1070A16.1	1.99e-08	-2.32193
OR7E12P	1.99e-08	-2.32193
LINC00333	1.99e-08	-2.32193
RP11-159L20.2	1.99e-08	-2.32193
RP11-345N11.1	1.99e-08	-2.32193
RP11-352D13.6	1.99e-08	-2.32193
RP11-759A24.3	1.99e-08	-2.32193
RP11-361L15.5	1.99e-08	-2.32193
AC006116.13	1.99e-08	-2.32193
LINC00659	1.99e-08	-2.32193
AF064858.8	1.99e-08	-2.32193
RP11-614F17.2	1.99e-08	-2.32193
RP1-62D2.4	1.99e-08	-2.32193
KRASP1	1.99e-08	-2.32193
RPL17P25	1.99e-08	-2.32193
RP11-1082L8.3	1.99e-08	-2.32193
TMEM220	0.0408415	-2.36207
COL6A4P2	0.0398501	-2.3627
OXGR1	0.0435001	-2.43029
RPL23AP90	0.0478243	-2.45092
LINC01500	0.00480989	-2.4606
RP11-584P21.4	0.00480989	-2.4606
RP11-473E2.2	0.00480989	-2.4606
ITIH2	0.00619203	-2.47952
RP11-250B2.4	0.00619203	-2.47952
SNAP25	0.0247311	-2.52389
AC010967.2	0.0238203	-2.5706
MIR3671	0.0175521	-2.5719
ANKRD30BP2	0.0175521	-2.5719
FAM198B	0.034023	-2.57281
PRRX2	0.0195651	-2.59094
NAP1L6	0.0195651	-2.59094
SNORD127	0.0195651	-2.59094
RP11-354P11.4	0.0195651	-2.59094
RP11-844P9.2	0.0195651	-2.59094
GRIN1	0.0198721	-2.60971
MIR760	0.0198721	-2.60971
CTD-2545G14.4	0.0198721	-2.60971
C1QTNF1-AS1	0.0198721	-2.60971
CH17-132F21.5	0.0198721	-2.60971
AP000255.6	0.0198721	-2.60971
RP11-250B2.6	0.0198721	-2.60971
RN7SL535P	0.0198721	-2.60971
FTLP2	0.0198721	-2.60971
RNU6ATAC27P	0.0198939	-2.61313
RP11-44D5.2	0.0198939	-2.61313
FAM3D-AS1	0.0198939	-2.61313
NENFP1	0.005	-2.61866
RP11-632K5.3	0.0208704	-2.62274
LINC00607	0.0275111	-2.66364
MIR3651	0.0275111	-2.66364
RP11-760H22.2	0.01622	-2.68508
CTC-529G1.1	0.0431121	-2.71761
GS1-256O22.5	0.0431121	-2.71761
MRPS10P1	0.0142178	-2.72832
CTD-2339L15.3	0.0142178	-2.72832
RP11-522B15.4	0.0142178	-2.72832
RNU6-105P	0.0142178	-2.72832
CTC-412M14.5	0.0140993	-2.75009
RBFOX1	0.0468757	-2.76384
NOS2	0.0468757	-2.76384
TREM2	0.0468757	-2.76384
LINC01411	0.0468757	-2.76384
SNORD88A	0.0140181	-2.77313
RP11-803B1.2	0.0234197	-2.78468
RP11-439I14.2	0.0200925	-2.79286
CTD-2168K21.2	0.0182828	-2.82359
HMGN2P40	0.0411602	-2.84321
ASPA	0.0172923	-2.86198
CLDN20	0.0468504	-2.87656
NOG	0.0182828	-2.87669
RNU1-149P	0.0182828	-2.87669
RP11-674E16.1	0.0182828	-2.87669
RP11-45A16.4	0.0182828	-2.87669
RP11-457D20.2	0.0181914	-2.88091
PRR23D2	0.0181914	-2.88091
RPL19P18	0.0181914	-2.88091
RP11-235D19.4	0.0172788	-2.90418
GBA3	0.0172788	-2.90418
LINC00633	0.0172788	-2.90418
THRB-AS1	0.0172788	-2.90418
SNORA84	0.0202544	-2.91203
NPS	0.0322729	-2.92934
RP11-253M7.3	0.0197887	-2.9543
RNU6-1099P	0.00616461	-2.98245
EFCAB9	0.0302773	-3.00496
UOX	0.0299351	-3.00923
RP11-353N14.1	0.0325729	-3.03002
RP11-99L13.2	0.00328805	-3.03934
LINC00640	0.00328805	-3.03934
RP13-192B19.2	0.00328805	-3.03934
ACVR1C	0.0301642	-3.05787
CH17-353B19.1	0.0302925	-3.06014
LRRC66	0.0386464	-3.06411
GLOD5	0.0386464	-3.06411
AC008060.8	0.0394302	-3.06927
RP11-128P17.4	0.0393416	-3.07105
CTC-436K13.2	0.044845	-3.0733
CTD-2105E13.15	0.0142041	-3.08813
AC109829.1	0.0398494	-3.11336
OVCH1	0.00093362	-3.13124
GOLGA6L22	1.99e-08	-3.16993
CNTN6	1.99e-08	-3.16993
MED28P3	0.0472015	-3.17899
RN7SL292P	0.0487948	-3.18669
RP11-439E19.7	0.0148833	-3.32343
LINC00618	0.0277201	-3.36544
RP11-676J15.1	0.0226828	-3.39413
RP11-699L21.2	0.000950145	-3.39766
IL12A-AS1	0.0492757	-3.442
DPP3P2	0.00380039	-3.4793
RP11-545D22.1	0.0164849	-3.63429
RP11-93G5.1	0.00660283	-3.6812
PLPPR4	0.0202319	-3.83532
TRIM48	0.000396796	-3.9143
RP11-234N17.1	0.000909493	-4.12201
FLJ46066	0.0360279	-4.3366
